# Supplementary material for: Untargeted Metabolomics for Diagnosis, Monitoring, and Understanding the Pathophysiology of Inherited Metabolic Disorders
Source: J Inherit Metab Dis. 2025 Dec 2;49(1):e70120. doi: 10.1002/jimd.70120 (PMC12672196; doi:10.1002/jimd.70120)
Supplement: Supplementary file 1 — Data S1: In‐house list of IMDs and their associated biomarkers. [file JIMD-49-0-s001.xlsx]

## Sheet: IEMbase_Diseases_with_Abbreviat
Disease	OMIM	Abbreviation IEMbase	Biochemical_Markers
2-Hydroxyglutarate dehydrogenase deficiency (D / L)	236792; 600721	2HGA	L-2-Hydroxyglutaric acid ↑; 2-Hydroxyglutaric acid lactone ↑
2-Methylbutyryl-CoA dehydrogenase deficiency	610006	MBCD	2-Methylbutyrylglycine ↑; 2-Methylbutyrylcarnitine ↑; 2-Methylbutyric acid ↑
2-Oxoglutarate dehydrogenase deficiency	203740	OGDH	Oxoglutaric acid ↑
3-Hydroxy-3-methylglutaryl-CoA lyase deficiency	246450	HMGCLD	3-Hydroxy-3-methylglutaric acid ↑; 3-Hydroxyisovaleric acid ↑; 3-Methylglutaconic acid ↑; 3-Methylglutaric acid ↑
3-Hydroxykynureninase deficiency	605197	KYNU	Kynurenine ↑; 3-Hydroxykynurenine ↑
3-Ketothiolase deficiency	203750	3KT	3-Hydroxy-2-methylbutyric acid ↑; 2-Ethylhydracrylic acid ↑; Tiglylcarnitine ↑; 2-Methyl-3-hydroxybutyrylcarnitine ↑
3-Methylcrotonyl-CoA carboxylase deficiency	210200	3MCC	3-Hydroxyisovaleric acid ↑; 3-Methylcrotonylcarnitine ↑; 3-Hydroxyisovalerylcarnitine ↑
3-Ureidopropionase deficiency	613161	UPB1	Dihydrothymine ↑; Dihydrouracil ↑; Ureidopropionic acid ↑; Ureidoisobutyric acid ↑
3β-hydroxysteroid dehydrogenase deficiency	201810	3beta-HSDd	3beta,7alpha-Dihydroxy-5-cholestenoate ↑; Dihydroxycholenoyl glycine ↑; Dihydroxycholienoic acid sulfate ↑; Dihydroxycholenoyl glycine sulfaat ↑
5,10-methylenetetrahydrofolate reductase deficiency	236250	MTHFR	Methionine ↓; Homocysteine ↑; Betaine ↓
5-Oxoprolinase deficiency	260005	OPLAHD	5-Oxoproline ↑
Acety-CoA-synthase 3 deficiency	614245	MMA/MA	Methylmalonic acid ↑; Malonic acid ↑; Malonylcarnitine ↑
Acetyl-CoA transporter deficiency (Huppke-Brendel syndrome)	614482	CCHLND	N-acetylalanine ↓*; N-acetylaspartic acid ↓*; N-acetylglutamic acid ↓*; N-acetyl-l-methionine ↓*; N-acetylserine ↓*
Adenylosuccinate lyase deficiency	103050	ADSL	SAICA riboside ↑; Succinyladenosine ↑
AICAR transformylase/IMP cyclohydrolase deficiency	608688	ATIC	AICA riboside ↑
Alpha-amino adipic semialdehyde (AASA) dehydrogenase deficiency	266100	AASADHD	2,3,4,5-Tetrahydropiperidine-2-carboxylate (P6C) ↑; Allysine ↑; Pipecolic acid ↑; 6-oxoPIP ↑; 2-OPP ↑; 6-CMP ↑
Alpha-aminoadipic semialdehyde synthase deficiency	268700	SDH	Lysine ↑; N-Acetyllysine ↑; Pipecolic acid ↑; Homocitrulline ↑
Aminocarboxymuconate semialdehyde decarboxylase deficiency		ACMSD	none
Alpha-glucosidase deficiency (Pompe disease)	232300	GSD-IIa	Glucotetrasaccharide ↑
Alpha-L-fucosidase deficiency	230000	FUCO	Fucose ↑
Alpha-mannosidase B deficiency	248500	LAMAN	Mannose-oligosaccharides ↑
Aminoacylase I deficiency	609924	ACY1	N-Acetylglycine ↑; N-Acetylserine ↑; N-Acetylglutamic acid ↑; N-Acetylglutamine ↑; N-Acetyllysine ↑; N-Acetylmethionine ↑; N-Acetylvaline ↑; N-Acetylleucine ↑; N-Acetylisoleucine ↑; N-Acetylasparagine ↑
Argininosuccinate lyase deficiency	207900	ASLD	Cirulline ↑; N-Acetylcitrulline ↑; Uridine ↑; Cytidine ↑; Argininosuccinic acid ↑; Homocitrulline ↑
Aromatic l-amino acid decarboxylase deficiency	608643	AADC	3-Methoxytyrosine ↑*; 5-Hydroxytryptophan ↑*; 5-Hydroxyindole aceticacid ↓*; Homovanillic acid ↓*
Aspartate N-acetyltransferase deficiency	614063	NACED	N-Acetylaspartic acid ↓*; N-Acetylaspartylglutamate ↓*
Aspartylglucosaminidase deficiency	208400	AGU	Aspartylglucosamine ↑
Branched-chain ketoacid dehydrogenase kinase deficiency	614923	BCKDK	Isoleucine ↓; Leucine ↓; Valine ↓
Canavan disease	271900	CD	N-Acetylaspartic acid ↑
Carbamoyl-phosphate synthetase I deficiency	237300	CPS1	Arginine ↓; Citrulline ↓; Glutamine ↓
Cerebrotendinous xanthomatosis (CTX)	213700	CTX	Cholestane-pentol ↑; Cholestane-glucuronides ↑
Citrullinemia	215700	CTLN1	Citrulline ↑; N-Acetylcitrulline ↑
Cystathionine beta-synthase deficiency	236200	CBS	Methionine ↑; Glutamyl-methionine ↑; Methionine-hexose ↑; 5'-Methylthioadenosine ↑
Cytosolic phosphoenolpyruvate carboxykinase deficiency	261680	PEPCK-C	Glutamine ↑; Arginine ↓; Citrulline ↓
Dihydropyrimidinase deficiency	222748	DPH	Dihydrothymine ↑; Dihydrouracil ↑; Thymine ↑; Uracil ↑
Dihydropyrimidine dehydrogenase deficiency	274270	DPD	Thymine ↑; Uracil ↑
Dimethylglycine dehydrogenase deficiency	605849	DMGLY	Dimethylglycine ↑
DNAJC12 deficiency	606060	DNAJC12	Phenylalanine ↑
Ethylmalonic encephalopathy (ETHE1 deficiency)	602473	ETHE1	Ethylmalonic acid ↑; 2-Methylbutyrylglycine ↑; Methylsuccinic acid ↑
Formimidoyltransferase cyclodeaminase deficiency	229100	FIGLU	Hydantoin-5-propionic acid ↑; Formiminoglutamic acid ↑
Fumarate hydratase deficiency	606812	FH1	Fumaric acid ↑; Succinic acid ↑
Galactosemia type 1	230400	GAL	Galactose ↑; Galactitol ↑
Glucose transporter 1 deficiency	606777	GLUT1-D	Glucose ↓*; Gluconic + Galactonic acid ↓*; Xylose-α1-3-glucose ↓*; Xylose-α1-3-xylose-α1-3-glucose↓*
Glucose transporter 2 deficiency	227810	FBS	Galactose ↑; Galactitol ↑
Glutaric aciduria type II	231680	GA2	Glutaric acid ↑; Glutarylcarnitine ↑; 3-Hydroxyglutaric acid ↑; Hexanoylcarnitine ↑; Octanoylcarnitine ↑; 3, 5-Tetradecadiencarnitine ↑; cis-5-Tetradecenoylcarnitine ↑
Glutaryl-CoA dehydrogenase deficiency	231670	GA-1	Glutaric acid ↑; Glutarylcarnitine ↑; 3-Hydroxyglutaric acid ↑
Guanidinoacetate methyltransferase deficiency	612736	GAMT	Guanidinoacetic acid ↑; Creatine ↓; Creatinine ↓
Histidine ammonia-lyase deficiency	235800	HAL	Histidine ↑; Imidazole lactic acid ↑
Homogentisic acid oxidase deficiency	203500	AKU	Homogentisic acid ↑ (not observed in our plasma data); Tyrosine ↑
Hyperprolinemia type 2	239510	P5CDH	Proline ↑; Pyrrole-2-carboxylic acid ↑; 2-Pyrroloylglycine ↑; Pyrrole-2-carboxylic acid ↑; (2 R)-5-(2-oxopropyl)pyrrolidine-2-carboxylic acid ↑; (2 R)-5-(carboxymethyl)pyrrolidine-2-carboxylic acid ↑
Hypoxanthine guanine phosphoribosyltransferase deficiency	300322	HGPRT	Hypoxanthine ↑; Xanthine ↑; Uric acid ↑; AICA riboside ↑
Isovaleryl-CoA dehydrogenase deficiency	243500	IVA	Isovalerylglycine ↑; Isovalerylcarnitine ↑; Isovaleric acid ↑
Long-chain 3-hydroxyacyl-CoA dehydrogenase deficiency	609016	LCHAD	3-Hydroxyhexadecanoylcarnitine ↑; 3-Hydroxytetradecanoylcarnitine ↑; 3-Hydroxytetradecenoylcarnitine ↑
Long-chain 3-ketoacyl CoA thiolase deficiency	143450	LCKAT	Hexadecanoylcarnitine ↑; 3-Hydroxyhexadecanoylcarnitine ↑
Lysinuric protein intolerance (LPI)	222700	LPI	Lysine ↓; Arginine ↓; Ornithine ↓; Glutamine ↑
Malonyl-CoA decarboxylase deficiency	248360	MA	Malonylcarnitine ↑; Malonic acid ↑
Maple syrup urine disease	248600	MSUD	Leucine ↑; Isoleucine ↑; Ketoleucine ↑; 2-Hydroxy-3-methylbutyric acid ↑; 2-Ketoisovaleric acid ↑; 3-Methyl-2-oxovaleric acid ↑; 2-Hydroxycaproic acid ↑
Medium-chain acyl-CoA dehydrogenase deficiency	201450	MCAD	L-Octanoylcarnitine ↑; Hexanoylglycine ↑; Hexanoylcarnitine ↑; 9-Decenoylcarnitine ↑; 2-trans,4-cis-Decadienoylcarnitine ↑
Methionine adenosyltransferase I/III deficiency	250850	MAT I/III	Methionine ↑; Glutamyl-methionine ↑; Methionine-hexose ↑
Methylmalonic aciduria	251000	MMA	Methylmalonic acid ↑; Methylmalonylcarnitine ↑; Propionylcarnitine ↑; Propionic acid ↑
Methylmalonic aciduria due to methylmalonyl-CoA epimerase deficiency	251120	MMAE	Propionylcarnitine ↑
Mevalonate kinase deficiency	260920	HIDS	Mevalonic acid ↑; Mevalonic acid lacton ↑
Mitochondrial short-chain enoyl-CoA hydratase 1 deficiency	616277	ECHS1D	Pyruvate ↑; 2,3-Dihydroxy-2-methylbutanoic acid ↑; S-(2-carboxypropyl)-Cysteamine ↑; S-(2-Carboxypropyl)-cysteine ↑
Molybdenum cofactor deficiency	252450	MOCD	Xanthosine ↑; Xanthine ↑; 2,3,4,5-Tetrahydropiperidine-2-carboxylate (P6C) ↑; 4-Pyridoxic acid ↑; Uric acid ↓
N-acetylneuraminate pyruvate lyase deficiency	611412	NPL -CDG	N-Acetylneuraminate ↑
N-acetylneuraminic acid synthase deficiency	610442	NANS-CDG	N-Acetylmannosamine ↑
Nonketotic hyperglycinemia	238300	NKH	Glycine ↑
Ornithine aminotransferase deficiency	258870	OAT	Ornithine ↑; 3-Amino-2-piperidone ↑; Proline ↑
Ornithine transcarbamylase deficiency	311250	OTC	Arginine ↓; Citrulline ↓; Orotic acid ↑
Phenylketonuria	261600	PKU	Phenylalanine ↑; Glutamyl-phenylalanine ↑; N-Lactoyl-phenylalanine ↑; N-acetyl-phenylalanine ↑; Phenylalanine–hexose ↑; Phenyllactate ↑; Phenylpyruvate ↑; Phenylacetate ↑
Prolidase deficiency	170100	PD	Alanylproline ↑; Glycylproline ↑; Prolylglycine ↑; Valyl-Proline ↑; L-prolyl-L-proline ↑; Prolyl-Aspartate ↑; Phenylalanylproline ↑; Leucylproline ↑; Isoleucylproline ↑
Proline dehydrogenase deficiency	239500	HP1	Proline ↑; Hydroxyproline ↑
Propionic acidemia	606054	PA	Propionylglycine ↑; Propionylcarnitine ↑; 3-Hydroxypropionic acid ↑; Methylcitric acid ↑
Refsum disease	266500	RD	Phytanic acid ↑
Riboflavin transporter 3 deficiency	614707	RTD3	Glutaric acid ↑; Glutarylcarnitine ↑; Octanoylcarnitine ↑
S-Adenosylhomocysteine hydrolase deficiency	613752	AHCY	S-Adenosylhomocysteine ↑; S-Adenosylmethionine ↑; Methionine ↑; 5'-Methylthioadenosine ↑
SERAC1 deficiency	614739	MEGDEL	3-Methylglutaconic acid ↑
Short-chain acyl-CoA dehydrogenase deficiency	201470	SCAD	Ethylmalonic acid ↑; Butyrylcarnitine ↑; Butyrylglycine ↑
Sialuria, French type	600737	GNE-CDG(ad)	N-Acetylneuraminic acid ↑
Squalene synthase deficiency	184420	SSD	3-Methyladipic acid ↑; Mesaconic acid ↑
Succinic semialdehyde dehydrogenase deficiency	271980	SSADH	4-Hydroxybutyric acid ↑; 4,5-dihydroxyhexanoic acid ↑*
Transaldolase deficiency	606003	TALDO	Sedoheptulose ↑; Erythronic acid ↑
Trimethyllysine hydroxylase deficiency	300872	AUTSX6	Trimethyllysine ↑; Butyrobetaine ↓
Tyrosinemia type I	276700	TYR1	Tyrosine ↑; Methionine ↑; Succinylacetone ↑
Uridine monophosphate synthase deficiency	258900	UMP	Orotic acid ↑; Dihydroorotic acid ↑
Very-long-chain acyl-CoA dehydrogenase deficiency	201475	VLCAD	3, 5-Tetradecadiencarnitine ↑; cis-5-Tetradecenoylcarnitine ↑; Tetradecanoylcarnitine ↑
Xanthinuria type II	603592	XAN2	Xanthosine ↑; Xanthine ↑; N1-Methyl-2/4-pyridone-5-carboxamide ↓; 4-Pyridoxic acid ↓; Uric acid ↓; 5-Hydroxyisourate ↓
Zellweger syndrome	234580	ZSD1A	7α-hydroxy-3-oxo-4-cholestenoic acid (7-HOCA) ↑; Hexadecanedioic acid ↑; L-Pipecolic acid ↑; Coprocholic acid ↑
↑ = increased
↓= decreased
* = only observed in CSF
